# Supplementary material for: Bisphenol S causes excessive estrogen synthesis by activating FSHR and the downstream cAMP/PKA signaling pathway
Source: Commun Biol. 2024 Jul 10;7:844. doi: 10.1038/s42003-024-06449-2 (PMC11237073; doi:10.1038/s42003-024-06449-2)
Supplement: Supplementary file 3 — Supplementary data [file 42003_2024_6449_MOESM3_ESM.xlsx]

## Sheet: Figure 1
Figure 1a
T content (nmol/L)	DMSO	BPS 1 μg/L	BPS 10 μg/L	BPS 100 μg/L
	6.7	7.38	5.68	5.87
	6.72	7.38	5.5	5.74
	7.06	6.92	5.39	6.2
	7.22	6.85	5.86	5.97
	5.93	6.56	6.26	6.28
	6.01	6.93	5.51	5.56
	6.71	5.75	6.77	5.02
	6.49	6.11	6.36	5.07
	6.89	5.34	6.73	5.29
Figure 1b
E2 content (nmol/L)	DMSO	BPS 1 μg/L	BPS 10 μg/L	BPS 100 μg/L
	0.858	1.211	1.381	1.623
	0.853	1.271	1.314	1.582
	1.101	1.253	1.3	1.53
	1.076	1.129	1.085	1.262
	0.963	1.174	1.057	1.221
	1.003	1.203	1.137	1.193
	0.97	0.902	1.574	1.204
	1.09	0.931	1.501	1.168
	0.83	0.961	1.543	1.184
Figure 1c
E2/T ratio	DMSO	BPS 1 μg/L	BPS 10 μg/L	BPS 100 μg/L
	0.128	0.164	0.243	0.277
	0.127	0.172	0.239	0.275
	0.156	0.181	0.241	0.247
	0.149	0.165	0.185	0.211
	0.162	0.179	0.169	0.194
	0.167	0.174	0.207	0.214
	0.148	0.157	0.232	0.24
	0.165	0.152	0.236	0.23
	0.122	0.18	0.229	0.224
Figure 1d
CYP19A1 activity (IU/L)	DMSO	BPS 1 μg/L	BPS 10 μg/L	BPS 100 μg/L
	79.6338	85.8533	90.8289	75.9021
	78.3899	70.9265	83.3655	73.4143
	75.9021	72.1704	82.1216	77.146
	68.4387	97.0484	83.3655	75.9021
	69.6826	68.4387	97.0484	72.1704
	64.707	77.146	79.6338	69.6826
	67.1948	67.1948	78.3899	89.585
	65.9509	72.1704	72.1704	82.1216
Figure 1f
CYP19A1 relative expression	DMSO	BPS 1 μg/L	BPS 10 μg/L	BPS 100 μg/L
	1.02955	1.25314	1.26007	1.2294
	0.951087	0.926347	1.16415	1.24954
	1.01936	1.04961	1.15149	1.14373
Figure 1g
CYP19A1 mRNA level	DMSO	BPS 1 μg/L	BPS 10 μg/L	BPS 100 μg/L
(Fold change relative to control)	1.0022	1.08424	1.97176	1.58288
	0.782328	1.28472	1.9496	1.25365
	1.21547	1.48091	1.82627	1.28864
Figure 1h
Width of the endoplasmic	DMSO	BPS 1 μg/L	BPS 10 μg/L	BPS 100 μg/L
reticulum (nm)	87.27	70.574	83.151	70.016
	54.878	82.54	74.08	60.394
	59.105	66.511	63.707	47.701
	81.258	66.987	65.081	63.66
	53.59	74.894	73.171	48.78
	56.5	77.889	71.025	72.366
	63.077	54.878	78.659	110.015
	83.207	51.22	60.018	78.211
	47.877	83.588	72.199	80.571
	58.992	100.892	106.538	58.907
	46.637	76.829	79.421	85.238
	65.741	59.809	43.919	69.512
	70.111	54.909	98.971	58.358
	64.292	72.088	73.581	107.153
	43.579	78.573	75.816	83.768
	73.171	64.829	66.539	99.123
	50.859	77.112	63.097	99.388
	49.221	65.138	83.043	81.91
	45.878	71.879	81.416	98.933

## Sheet: Figure 2
Figure 2a
PKA activity (U/L)	DMSO	BPS 1 μg/L	BPS 10 μg/L	BPS 100 μg/L
	614.778	388.138	627.231	617.269
	470.326	477.798	597.344	527.609
	512.665	572.439	582.401	604.816
	400.591	659.608	617.269	721.872
	450.402	721.872	522.628	579.91
Figure 2b
ADCY activity (U/L)	DMSO	BPS 1 μg/L	BPS 10 μg/L	BPS 100 μg/L
	11.98	15.22	12.99	15.83
	12.99	14.81	14.81	13.39
	13.39	13.19	12.99	13.6
	13.39	13.8	17.25	15.02
	13.6	14.61	14.81	14.61
	12.58	13.39	13.8	13.8
	13.6	14.61	15.83	13.39
Figure 2d
ADCY relative expression	DMSO	BPS 1 μg/L	BPS 10 μg/L	BPS 100 μg/L
	1.03708	1.39765	1.61129	1.74406
	0.924445	1.27554	1.46168	1.86715
	1.03847	1.12569	1.15629	1.57522
Figure 2e
ADCY mRNA level	DMSO	BPS 1 μg/L	BPS 10 μg/L	BPS 100 μg/L
(Fold change relative to control)	0.986193	1.33404	1.29225	1.02126
	0.909227	1.29817	1.42005	1.10458
	1.10458	1.27459	1.23972	1.03654
Figure 2f
cAMP content (nmol/L)	DMSO	BPS 1 μg/L	BPS 10 μg/L	BPS 100 μg/L
	8.63	11.06	21.22	18.39
	7.52	10.59	22.87	17.18
	9.72	12.12	21.14	19.76
	9.23	10.59	19.45	20.11
	9.72	12.19	19.45	19.92
	7.55	10.84	19.36	18.69
Figure 2h
p-CREB relative expression	DMSO	BPS 1 μg/L	BPS 10 μg/L	BPS 100 μg/L
	0.55286	0.633629	1.08679	0.954902
	0.661319	0.706195	1.12532	0.985612
	0.633441	0.693684	1.13009	1.01014
Figure 2i
p-CREB content (pg/mL)	DMSO	BPS 1 μg/L	BPS 10 μg/L	BPS 100 μg/L
	44.0234	48.8325	57.0291	53.0406
	41.6187	45.8268	57.0291	58.4509
	43.4222	52.4395	48.2314	50.0348
	42.2199	44.0234	45.8268	47.6302
	43.4222	44.0234	54.2429	47.0291
	44.6245	48.2314	44.0234	50.0348
	46.428	44.0234	53.0406	51.2371
	47.6302	42.821	47.6302	52.4395
Figure 2j
CREB content (pg/mL)	DMSO	BPS 1 μg/L	BPS 10 μg/L	BPS 100 μg/L
	126.599	134.456	146.243	126.599
	130.528	134.456	135.766	126.599
	143.624	138.385	131.837	126.599
	133.147	129.218	121.36	135.766
	130.528	154.1	121.36	127.908
	131.837	130.528	129.218	121.36
	137.076	120.051	125.289	125.289
	123.98	120.051	129.218	123.98
Figure 2k
p-CREB relative expression	DMSO	BPS 1 μg/L	BPS 10 μg/L	BPS 100 μg/L
	0.347739	0.363185	0.389962	0.513935
	0.31885	0.34083	0.420054	0.461702
	0.302333	0.378938	0.365841	0.395224
	0.317093	0.340691	0.377609	0.350826
	0.332667	0.28568	0.446957	0.461675
	0.338482	0.369511	0.340691	0.412283
	0.338703	0.366706	0.423345	0.408951
	0.384178	0.356691	0.368604	0.422968

## Sheet: Figure 3
Figure 3a
T content (nmol/L)	DMSO	BPS 10 μg/L	BPS 10 μg/L+H-89 10 μM	BPS 100 μg/L	BPS 100 μg/L+H-89 10 μM
	8.87	6.32	6.69	6.43	6.66
	6.46	5.87	6.35	5.81	8.05
	8.08	6.15	8.9	5.72	7.68
	7.17	5.78	6.97	6.43	7.85
	6.29	7.4	7.57	6.6	7.96
	5.5	6.21	6.43	5.7	6.26
	8.33	6.86	8.16	6.06	7.48
Figure 3b
E2 content (nmol/L)	DMSO	BPS 10 μg/L	BPS 10 μg/L+H-89 10 μM	BPS 100 μg/L	BPS 100 μg/L+H-89 10 μM
	1.73	1.692	1.709	1.789	1.719
	1.703	1.805	1.574	1.816	1.563
	1.676	1.741	1.639	1.8	1.757
	1.558	1.746	1.698	1.612	1.703
	1.655	2.08	1.639	1.741	1.735
	1.741	1.924	1.703	1.816	1.536
	1.709	1.822	1.746	1.87	1.66

## Sheet: Figure 4
Figure 4a
BPS content	BPS 1 μg/L	BPS 10 μg/L	BPS 100 μg/L
Extracellular medium	9.22452	32.4488	37.8002
Cell membrane	84.7449	172.966	140.292
Cytoplams	0	188.36	1606.95

## Sheet: Figure 5
Figure 5a
T content (nmol/L)	DMSO	BPS-BSA 1 μg/L	BPS-BSA 10 μg/L	BPS-BSA 100 μg/L
	7.866	7.672	7.755	7.7
	8.033	7.977	7.7	7.505
	8.532	7.727	7.949	7.894
	8.31	7.783	7.422	7.45
	7.394	7.755	7.422	7.533
	8.171	8.144	7.283	7.145
Figure 5b
E2 content (nmol/L)	DMSO	BPS-BSA 1 μg/L	BPS-BSA 10 μg/L	BPS-BSA 100 μg/L
	1.617	1.665	1.925	1.865
	1.611	1.708	1.841	1.804
	1.72	1.774	1.762	1.665
	1.702	1.629	1.726	1.762
	1.653	1.659	1.647	1.75
	1.641	1.744	1.678	1.901
Figure 5c
ADCY activity (U/L)	DMSO	BPS-BSA 1 μg/L	BPS-BSA 10 μg/L	BPS-BSA 100 μg/L
	12.79	12.79	14.21	14.81
	12.18	12.58	14.41	16.23
	13.39	13.39	15.02	12.79
	13.39	12.79	13.39	12.99
	12.38	13.39	12.58	13.39
	12.99	14.41	12.99	14.21
	12.79	12.18	14	13.6
Figure 5d
PKA activity (U/L)	DMSO	BPS-BSA 1 μg/L	BPS-BSA 10 μg/L	BPS-BSA 100 μg/L
	455.132	547.665	562.928	557.204
	461.809	576.283	541.941	554.343
	508.553	541.941	539.079	543.849
	457.04	526.678	548.619	566.744
	468.487	520	512.369	569.606
	519.046	520.954	546.711	537.171
	547.665	600.132	564.836	529.54

## Sheet: Figure 7
Figure 7a
T content (nmol/L)	DMSO	BPS 10 μg/L	BPS 10 μg/L+hFSH-β-(33-53) 10 μM	BPS 10 μg/L+hFSH-β-(33-53) 20 μM	BPS 100 μg/L	BPS 100 μg/L+hFSH-β-(33-53) 10 μM	BPS 100 μg/L+hFSH-β-(33-53) 20 μM
	11.3072	11.0835	12.0157	13.7681	10.5988	10.226	13.4884
	11.531	11.3818	14.1036	12.9105	11.0463	12.2207	12.4444
	12.6122	10.0209	13.6935	13.6376	11.3445	10.5243	13.563
	12.3699	11.1581	13.0037	13.8613	10.8785	10.5802	11.5123
	14.8307	13.2274	15.8001	13.2274	11.4377	14.0477	15.7255
	12.4258	14.2341	13.3206	12.3885	11.0835	13.0783	13.0969
Figure 7b
E2 content (nmol/L)	DMSO	BPS 10 μg/L	BPS 10 μg/L+hFSH-β-(33-53) 10 μM	BPS 10 μg/L+hFSH-β-(33-53) 20 μM	BPS 100 μg/L	BPS 100 μg/L+hFSH-β-(33-53) 10 μM	BPS 100 μg/L+hFSH-β-(33-53) 20 μM
	0.9233	1.5303	1.2605	1.0469	1.6371	1.3786	1.3168
	1.2381	1.5922	1.1987	1.1144	1.6821	1.2324	1.3898
	0.9851	1.12	1.12	1.12	1.5416	0.9964	1.0975
	1.0469	1.609	0.8783	0.8952	1.5079	1.0694	1.2662
	1.0357	1.5697	0.9739	1.0807	1.2718	1.2493	0.9851
	0.8839	1.373	0.7097	0.9345	1.654	1.0919	0.9851
Figure 7c
ADCY activity (U/L)	DMSO	BPS 10 μg/L	BPS 10 μg/L+hFSH-β-(33-53) 10 μM	BPS 10 μg/L+hFSH-β-(33-53) 20 μM	BPS 100 μg/L	BPS 100 μg/L+hFSH-β-(33-53) 10 μM	BPS 100 μg/L+hFSH-β-(33-53) 20 μM
	11.98	12.99	14	12.79	15.83	12.79	12.79
	12.99	14.81	12.58	12.18	13.39	12.99	13.39
	13.39	12.99	12.99	12.58	13.6	12.58	13.39
	13.39	17.25	12.79	13.39	15.02	13.19	12.58
	13.6	14.81	12.58	13.6	14.61	12.99	12.79
	12.58	13.8	12.99	13.8	13.8	12.38	12.58
	13.6	15.83	14	14	13.39	12.38	12.38
Figure 7d
PKA activity (U/L)	DMSO	BPS 10 μg/L	BPS 10 μg/L+hFSH-β-(33-53) 10 μM	BPS 10 μg/L+hFSH-β-(33-53) 20 μM	BPS 100 μg/L	BPS 100 μg/L+hFSH-β-(33-53) 10 μM	BPS 100 μg/L+hFSH-β-(33-53) 20 μM
	467.533	536.217	490.428	462.763	540.033	492.336	513.323
	476.119	577.237	508.553	501.875	527.632	453.224	453.224
	438.915	553.389	463.717	447.5	516.185	456.086	450.362
	435.099	558.158	442.73	495.198	561.974	424.605	442.73
	472.303	520.954	458.948	418.882	558.158	433.191	478.027
	437.007	514.277	434.145	426.513	568.652	530.494	411.25
	493.29	563.882	448.454	429.375	552.435	566.744	455.132

## Sheet: Figure S2
Figure S2a
E2 content (nmol/L)	DMSO	BPS 1 μg/L+T 50 nM	BPS 10 μg/L+T 50 nM	BPS 100 μg/L+T 50 nM
	4.52	4.24	5.44	6.3
	5.14	5.44	5.74	6.96
	5	5.18	6.42	6.14
	5.3	5.6	5.58	6.3
	4.58	5.54	5.46	6.84
	5.42	5.22	5.96	6.1
Figure S2b
E2 content (nmol/L)	DMSO	BPS-BSA 1 μg/L+T 50 nM	BPS-BSA 10 μg/L+T 50 nM	BPS-BSA 100 μg/L+T 50 nM
	5.136	5.064	5.328	6.216
	5.28	5.016	5.208	6.24
	4.512	5.136	4.728	6.048
	5.064	4.92	5.256	6.336
	5.136	4.632	6.024	6.168
	4.632	5.496	5.544	5.616

## Sheet: Figure S3
Figure S3
PKC activity (U/L)	DMSO	BPS 1 μg/L	BPS 10 μg/L	BPS 100 μg/L
	255.411	271.751	302.944	386.127
	250.955	288.09	320.769	273.236
	302.944	277.692	329.681	295.517
	291.061	271.751	267.295	311.857
	279.178	285.119	277.692	288.09

## Sheet: Figure S4
Figure S4b
Relative fluorescence intensity	DMSO	BPS 1 μg/L	BPS 10 μg/L	BPS 100 μg/L
	0.967087	0.990199	0.863901	1.09859
	0.97056	0.845347	0.976636	0.978372
	1.06235	1.11899	1.03035	0.90242
